# Supplementary material for: Increased Risk Perception, Distress Intolerance and Health Anxiety in Stricter Lockdowns: Self-Control as a Key Protective Factor in Early Response to the COVID-19 Pandemic
Source: Int J Environ Res Public Health. 2022 Apr 22;19(9):5098. doi: 10.3390/ijerph19095098 (PMC9100473; doi:10.3390/ijerph19095098)
Supplement: Supplementary file 1 [file ijerph-19-05098-s001.zip]

Archive with 1 entries (1 files):
- ijerph-1682741-supplementary.pdf
